# Supplementary material for: Evaluation of Potentially Toxic Trace Metals and Associated Health Risk Assessment in Buffalo Milk
Source: Int J Environ Res Public Health. 2022 Nov 9;19(22):14678. doi: 10.3390/ijerph192214678 (PMC9691157; doi:10.3390/ijerph192214678)
Supplement: Supplementary file 1 [file ijerph-19-14678-s001.zip]

Archive with 1 entries (1 files):
- ijerph-1944298-supplementary.pdf
